# Supplementary material for: Improving the Reaction Kinetics by Annealing MoS2/PVP Nanoflowers for Sodium-Ion Storage
Source: Molecules. 2023 Mar 25;28(7):2948. doi: 10.3390/molecules28072948 (PMC10095949; doi:10.3390/molecules28072948)
Supplement: Supplementary file 1 [file molecules-28-02948-s001.zip]

Archive with 1 entries (1 files):
- molecules-2246567-supplementary.pdf
